# Supplementary material for: In Vivo Efficacy of SQ109 against Leishmania donovani, Trypanosoma spp. and Toxoplasma gondii and In Vitro Activity of SQ109 Metabolites
Source: Biomedicines. 2022 Mar 14;10(3):670. doi: 10.3390/biomedicines10030670 (PMC8944987; doi:10.3390/biomedicines10030670)
Supplement: Supplementary file 1 [file biomedicines-10-00670-s001.zip]

Archive with 1 entries (1 files):
- biomedicines-1623562-supplementary.pdf
